# Supplementary material for: Demographics, Injury Patterns, Injury Severity and Injury Predictors in Children with Non-Fatal Injuries Due to Road Traffic Injuries: An Analysis by Mode of Transportation
Source: Children (Basel). 2026 May 16;13(5):687. doi: 10.3390/children13050687 (PMC13204132; doi:10.3390/children13050687)
Supplement: Supplementary file 1 [file children-13-00687-s001.zip]

Archive with 3 entries (3 files):
- supplemental figures.pdf
- supplemental table 2.xls
- supplemental tables 1.xls
