# Supplementary material for: Demographics, Injury Patterns, Injury Severity and Injury Predictors in Children with Non-Fatal Injuries Due to Road Traffic Injuries: An Analysis by Mode of Transportation
Source: Children (Basel). 2026 May 16;13(5):687. doi: 10.3390/children13050687 (PMC13204132; doi:10.3390/children13050687)
Supplement: Supplementary file 1 [file children-13-00687-s001.zip › supplemental table 2.xls]

## Sheet: Sheet1
	PEDESTRIAN AGE CLASSIFICATION CONVENTIONAL																										PEDESTRIAN AGE CLASSIFICATION PRESENT STUDY
	<1					1 to 3					4 to 5					6 to 12					13 to 18						< 1.5					1.5 to 3					4 to 6					7 to 12					13 to 15
	n	N	L%	U%	%	n	N	L%	U%	%	n	N	L%	U%	%	n	N	L%	U%	%	n	N	L%	U%	%	p value	n	N	L%	U%	%	n	N	L%	U%	%	n	N	L%	U%	%	n	N	L%	U%	%	n	N	L%
Mechanism
MV occupant	1901	76391	72477.1	79531	85.3426	8259	331571	310461	348508	82.8766	7651	309103	290270	325634	76.4798	33121	1389739	1.26078e+06	1.5099e+06	64.1531	72399	4018852	3.80401e+06	4.20713e+06	78.3589	< 0.0001	3004	120281	115568	114016	86.1562	7156	287682	267840	280123	82.1993	11837	484262	451479	513290	74.4286	28935	1214580	1.10005e+06	1.32179e+06	63.2657	18713	912882	823570
Motorcycle	58	2560	1253.15	4688.78	2.85998	27	1087	640.125	1840.36	0.271697	36	1773	1172.07	2667.48	0.438684	557	27182	22312.7	34660.5	1.28386	2708	165689	143093	191303	3.23058		59	2584	1214.59	4985.62	1.8509	26	1063	629.966	1647.02	0.303731	74	3428	2212.18	5270.18	0.526866	519	26157	21117.9	32444.7	1.36248	775	48248	39238.5
Bicycle	26	771	393.848	1361.78	0.861347	291	13765	8881.73	21204.1	3.44058	867	43459	32979.7	56784.9	10.7528	9298	492560	390581	612192	22.7376	9134	530807	415944	676998	10.3496		35	1211	739.922	1807.13	0.867429	282	13324	8574.53	18956.9	3.80706	1671	81944	61355.4	108201	12.5944	8494	454075	362460	560584	23.6521	5448	310420	243191
Pedestrian	174	6396	4511.35	8187.02	7.14549	1099	27112	17283.4	41928.2	6.77668	1099	27128	17702.3	41063	6.71214	5952	16917	100516	279234	7.82524	7147	291375	200535	420047	5.68118		240	8837	6296.32	11304.2	6.32987	1033	24672	15434.2	35782.4	7.04953	1851	47499	31295.8	71049.9	7.30035	5200	149145	86967.3	249959	7.76875	3624	133392	90775.7
Other transport	87	3392	2040.85	5088.35	3.78948	703	26543	19603.8	35727	6.63446	602	22700	16894	30352.6	5.61655	1937	86657	71487.4	105065	4.00026	2331	122050	105140	142067	2.37971		166	6696	4579.14	8933.1	4.79629	624	23239	16904.1	29291.2	6.64007	855	33507	25440	43918.2	5.14985	1684	75850	62777.7	91574.8	3.95092	1134	59182	50658.7
Fracture
Yes	237	8130	5263.25	11228.6	9.08268	678	20513	16403.2	25605	5.12725	689	22731	18146.9	28372.2	5.6	4839	200609	176552	227460	9.26051	8600	429607	366707	502107	8.37641	< 0.0001	284	9439	6198.6	13034.4	6.76107	631	19203	15329.2	22121.8	5.48687	1157	39354	32532	47561.8	6.04851	4371	183987	161840	208683	9.58362	3260	155103	136896
No	2009	81381	77185.3	76749.2	90.9173	9701	379565	374473	383675	94.8727	9566	381432	375791	386016	94.3758	46026	1965675	1.93882e+06	1.98973e+06	90.7395	85119	4699166	4.62667e+06	4.76207e+06	91.6236		3220	130169	125410	122474	93.2389	8490	330778	326007	308801	94.5131	15131	611287	603078	618108	93.9516	40461	1735820	1.71112e+06	1.75797e+06	90.4164	26434	1309021	1.28872e+06
Sex
Male	1244	49493	46547.4	52404.9	55.4289	5553	212735	207051	218409	53.1912	5576	213964	205486	222418	52.9479	27353	1166316	1.13825e+06	1.19413e+06	53.8458	45894	2494375	2.40582e+06	2.58327e+06	48.6367	< 0.0001	1950	77305	73234.5	81332.9	55.4603	4847	184924	178492	191331	52.8585	8837	345357	335883	354814	53.0863	24092	1034923	1.00854e+06	1.06114e+06	53.9142	15516	774016	735414
Female	978	39797	36886.1	42743.6	44.57	4823	187209	181535	192893	46.8088	4674	190139	181685	198617	47.0521	23501	999712	971897	1.02778e+06	46.1542	47818	2634206	2.54531e+06	2.72276e+06	51.3633		1530	62083	58055.1	66153.5	44.5397	4271	164923	158516	171355	47.1415	7445	305200	295744	314675	46.9136	20730	884651	858433	911030	46.0858	14176	690078	651814
Diagnosis
Contusion	734	34268	27184.6	42081.5	47.4094	4335	186878	171447	202073	54.6745	3871	161974	149273	174828	46.3331	17518	782603	725291	841161	40.8625	25868	1466856	1.33104e+06	1.60976e+06	32.3668	< 0.0001	1329	60054	50610.5	69333.2	52.7321	3740	161092	147306	174684	53.6623	6052	257646	237936	277583	45.6849	15337	686931	635772	737652	40.3879	8731	452885	409897
Fracture	237	8130	5349.47	12287.7	11.2478	678	20513	16577.3	25293.3	6.00145	680	22731	18283.3	28141.7	6.50226	4839	200609	176774	227336	10.4745	8600	429607	367543	500784	9.47946		284	9440	6240.9	14053.4	8.28906	631	19203	15490.1	23745.5	6.39682	1157	39354	32709.9	47260.1	6.97812	4371	183987	180118	229273	10.8175	3260	155103	137367
Laceration	95	3618	2528.97	5218.28	5.00546	836	31385	27822.6	35376.4	9.18224	989	39810	35343.1	44747	11.3878	3639	172260	18769.1	193819	8.9943	5402	302813	274185	334007	6.68169		180	6930	5500.65	8700.81	6.08509	751	28073	24466	32151	9.35156	1559	63916	57975.4	70382.6	11.3334	3069	148154	130114	168383	8.71066	1742	93493	83925.1
Strain/sprain	64	3134	1501.35	6471.83	4.33586	583	29078	20781.5	40298.3	8.50729	1143	56248	44082.8	71000.9	16.0899	9816	464452	400088	535493	24.2507	26528	1512498	1.35008e+06	1.68408e+06	33.3739		99	5011	2528.25	9737.17	4.40005	548	27200	19692.9	37194.3	9.06075	1946	93720	75458.2	115387	16.6181	9013	426980	368911	490861	25.1041	7430	385800	340370
Internal organ	660	22021	16390.9	29013.9	30.4658	2126	67204	53252.6	83741.2	19.6617	1916	62318	51424.1	74951.2	17.8262	6938	240526	190181	301837	12.5587	11474	586231	436430	777688	12.9354		909	30277	22412.6	39700.3	26.5856	1877	58948	46830.6	73277.8	19.6365	2902	96831	79800.8	116628	17.1697	5952	206013	161919	260228	12.1125	3466	150288	112332
Concussion	35	1111	648.641	1916.77	1.53706	211	6743	4785.21	9467.89	1.97279	222	6504	4859.25	8704.69	1.86049	1752	54762	44432.9	67415.5	2.85932	4791	233884	194875	280076	5.16075		57	2173	1434.95	3268.5	1.90807	180	5680	3782.47	8465.53	1.8921	415	12496	9474.58	16467.7	2.21575	1559	48770	39799.5	59699.3	2.86742	1479	59663	49940
ED disposition
Discharged	1488	62743	51576.6	70633.4	76.9437	8450	340248	323594	351200	92.0664	8565	352502	339376	360907	94.1353	43222	1913099	1.85961e+06	1.94771e+06	95.3354	77377	4355592	4.18866e+06	4.4694e+06	92.9317	0.004	2541	106216	91971.2	115618	82.8744	7397	296775	282319	306379	91.8962	13593	566771	547084	579620	94.2435	38194	1698330	1.65181e+06	1.72905e+06	95.4238	24672	1264917	1.22195e+06
Not discharged	586	18801	10910.6	29967.4	23.0563	1134	29320	18367.5	45974.3	7.93359	973	21961	13555.6	35087.2	5.86466	3931	93605	58997.1	147091	4.66461	8571	331283	217471	498215	7.06831		702	21949	12547.4	36193.8	17.1256	1018	26172	16567.1	40626.6	8.10414	1520	34619	21770.3	54305.5	5.7565	3384	80947	50723.6	127966	4.54815	2678	82331	53485.7
Anatomic area of injury
Head/neck	1556	61201	58198.7	63884.3	77.502	6896	259199	254178	264701	68.966	6435	249466	240542	258151	64.1758	253400	1031266	974994	1.08775e+06	48.6549	46142	2556139	2.42743e+06	2.68454e+06	50.7031	< 0.0001	2427	94629	91195.2	87793.7	76.5062	6025	225771	220686	230738	68.2779	9996	392346	377333	407025	62.5016	21779	888386	838155	938952	47.2411	13450	649071	602726
Trunk	194	7490	5701.42	9768.22	9.48497	849	37216	32735.3	42356.7	9.90219	1123	43429	38211.5	49251.2	11.1722	7241	322532	299493	346971	15.217	16398	897552	839392	958873	17.8037		288	12371	10464	14570.4	10.0018	755	32335	28338	36836.1	9.77878	1897	77052	69176.7	85686.2	12.2745	6467	288909	268353	310665	15.3631	4597	230736	212321
Upper extremity	136	5615	4548.5	6901.72	7.11057	1188	47422	42845.3	52504.3	12.6177	1242	53871	47540.8	60874	13.8585	8328	407076	371558	445106	19.2057	15232	870207	826788	915012	17.2612		252	9844	8237.62	11738	7.95873	1072	43193	39084.6	47648.8	13.0625	1987	86067	76709.6	96357.8	13.7107	7583	374879	342446	409581	19.9347	5315	289998	267846
Lower extremity	114	4662	3695.66	5851.45	5.90373	890	31549	27135.4	36681.6	8.39435	1091	41956	37745	46607.9	10.7933	8690	358679	316237	405470	16.9224	13967	717493	639248	803094	14.232		180	6844	5454.64	8559.21	5.53328	824	29366	25229.7	34091.6	8.88089	1843	72272	63778.2	81731.5	11.5131	7938	328363	289791	370842	17.4611	5728	268682	234473
n = actual number of ED visits, N = estimated number of ED visits, L and U are the 95% confidence intervals of N
[truncated: 8 more columns]
