# Supplementary material for: Demographics, Injury Patterns, Injury Severity and Injury Predictors in Children with Non-Fatal Injuries Due to Road Traffic Injuries: An Analysis by Mode of Transportation
Source: Children (Basel). 2026 May 16;13(5):687. doi: 10.3390/children13050687 (PMC13204132; doi:10.3390/children13050687)
Supplement: Supplementary file 1 [file children-13-00687-s001.zip › supplemental tables 1.xls]

## Sheet: table 2
	All					Motor vehicle occupant					Motorcyclist					Bicyclist					Pedestrian					Other transport
Variable	n	N	L	U	%	n	N	L	U	%	n	N	L	U	%	n	N	L	U	%	n	N	L	U	%	n	N	L	U	%	p value
All	167464	8188810	7.58476e+06	8.76816e+06	100.011	123331	6125656	5.76083e+06	5.76083e+06	74.8052	3386	198922	173603	227649	2.42919	19616	1081362	863919	1.34296e+06	13.2054	15471	521529	343111	783669	6.3688	5660	261341	219460	311175	3.19144
Age (yrs)
Average (95%CI)	13.0 [12.8, 13.2]					13.3 [13.0, 13.5]					15.1 [14.9, 15.3]					12.1 [11.7, 12.4]					12.1 [11.7, 12.5]					11.0 [10.5, 11.5]					<10-4
Median	14.3					15.1					15.7					11.9					12.8					11.5
Sex
Male	85620	4136884	4.02683e+06	4.24709e+06	50.5241	55423	2700877	3.51918e+06	2.76969e+06	44.0965	2776	163884	169355	174626	82.3898	15075	818486	796956	838912	75.6911	9361	312928	306180	319581	60.0141	2985	140709	134094	147266	53.8412	<10-4
Female	81794	4051064	3.94086e+06	4.16112e+06	49.4759	67871	3424041	3.35523e+06	3.49243e+06	55.9034	609	35028	30970.8	39484.2	17.6097	4540	262866	242439	284395	24.309	6099	208496	201843	215244	39.9859	2675	120632	114075	127247	46.1588
Hospital size
Small	14811	1775071	1.35852e+06	2.27731e+06	21.6768	11450	1373309	1.04687e+06	1.76664e+06	22.419	452	53929	4833.8	7539.14	27.1106	1787	213961	109434	154527	19.7863	416	49785	12047.3	17732	9.54597	706	84088	9434.41	16203.1	32.1756	0.0001
Medium	16225	2057392	1.46662e+06	2.78829e+06	25.1244	11358	1444701	1.0628e+06	1.91182e+06	23.5844	361	45694	3381.67	5470.35	22.9708	3239	410893	155932	291860	37.9977	783	99198	14863.6	41930.9	19.0206	484	56906	5122.28	10166.2	21.7746
Large	27851	2453340	1.67871e+06	3.39918e+06	29.9597	21278	1873456	1.24963e+06	2.64077e+06	30.5838	729	64122	3799.41	7081.62	32.2347	3036	269106	127168	488235	24.8858	2165	190297	89911.6	319749	36.4883	643	56358	38286.5	79891.9	21.5649
Very large	68206	1585528	1.1579e+06	2.12254e+06	19.3621	52782	1228495	891896	1.65209e+06	20.0549	1338	31133	2944.05	5191.86	15.6509	6242	144134	80885.9	244712	13.3289	5631	130850	67903.1	223475	25.0897	2213	50915	31805.2	77618.3	19.4822
Childrens	40371	317480	200626	497880	3.877	26463	205698	132314	317309	3.35798	506	4043	2048.9	3142.97	2.03245	5312	43268	24222.5	76127.9	4.00125	6476	51398	21226.2	114632	9.85525	1614	13074	6611.93	25245.5	5.00266
Race
White	63353	3959415	3.41938e+06	4.45477e+06	62.4474	46496	2918060	2.5118e+06	3.29072e+06	62.1881	1708	119696	105706	130538	77.702	9199	607581	552178	656382	71.3677	3506	167385	102838	242084	39.3079	2444	146694	124705	165586	67.6389	<10-4
Black	44061	1359315	948524	1.88564e+06	21.4389	31067	1010041	686955	1.43069e+06	21.5254	519	20732	11353.1	35892.5	13.4584	3902	125172	86410.9	177249	14.703	7056	163404	111184	222752	38.3731	1517	39965	26697.7	57841.4	18.4274
Asian	2482	113298	62770	202893	1.78692	1775	83018	70384.7	139831	1.76923	21	1092	354.303	3281.16	0.708884	31	16580	6214.77	43162.9	1.94752	277	9653	4854.46	18949.4	2.26687	78	2956	1648.27	5291.82	1.36298
Nat Am	527	44404	16485.1	107787	0.700334	394	30710	11730.8	80238.6	0.654475	9	975	261.877	3681.68	0.632932	68	6126	2468.88	15324.1	0.719572	34	2289	510.996	10049.6	0.537538	22	2105	520.507	8306.43	0.970592
Other	19654	866171	561126	1.29915e+06	13.6611	14933	650483	406354	1.00697e+06	13.8627	257	11550	6870.41	19009.2	7.49781	1954	95881	68107.1	133064	11.2624	1897	83099	44669.6	142227	19.5146	613	25158	16504.4	37498.2	11.6001
White	61198	3869745	3.30335e+06	4.39263e+06	61.0331	44760	2844737	2.41044e+06	3.24614e+06	60.6255	1672	118275	104288	129259	76.7795	9067	601359	544176	652636	70.6368	3334	161804	99772	234632	37.9973	2365	143570	121278	162984	66.1985	<10-4
Black	44061	1359315	948524	1.88564e+06	21.4389	31067	1010041	686955	1.43069e+06	21.5254	519	20732	11353.1	35892.5	13.4584	3902	125172	86410.9	177249	14.703	7056	163404	111184	222752	38.3731	1517	39965	26697.7	57841.4	18.4274
Hispanic	19431	888625	542739	1.40186e+06	14.0153	14894	671843	390870	1.10316e+06	14.3	266	11828	6808.79	20041.3	7.67828	1843	94252	64786.9	134852	11.071	1805	84132	45776.7	142525	19.7572	623	26570	16938.2	40556.2	12.2511
Asian	2460	112497	62136	202893	1.77429	1761	82478	48330.8	139362	1.75773	21	1092	3543.03	3281.16	0.708884	328	16506	6214.77	43162.9	1.93883	274	9584	4811.88	18906.9	2.25066	76	2837	1539.83	5183.38	1.30811
Nat Am	516	41543	16485.1	105885	0.655211	385	30137	11730.8	78361.6	0.642263	9	975	261.877	3681.68	0.632932	68	6126	2468.88	15324.1	0.719572	32	2201	510.996	9538.59	0.516873	22	2105	520.507	8306.43	0.970592
Other	2411	68678	45016.9	104617	1.08318	1798	53076	34253.9	81646.2	1.13113	27	1142	616.18	2125.82	0.741342	246	7925	4767.5	13195.8	0.930887	269	4704	2853.06	7750.11	1.10467	71	1831	867.512	3838.74	0.844253
White	63353	3959415	3.41938e+06	4.45477e+06	62.4474	46496	2918060	2.5118e+06	3.29072e+06	62.1881	1708	119696	105706	130538	77.702	9199	607581	552178	656382	71.3677	3506	167385	102838	242084	39.3079	2444	146694	124705	165586	67.6389	<10-4
Black	44061	1359315	948524	1.88564e+06	21.4389	31067	1010041	686955	1.43069e+06	21.5254	519	20732	11353.1	35892.5	13.4584	3902	125172	86410.9	177249	14.703	7056	163404	111184	222752	38.3731	1517	39965	26697.7	57841.4	18.4274
Other	22663	1021674	680325	1.48873e+06	16.1137	17102	764211	490816	1.14821e+06	16.2864	287	13616	8564.9	21212	8.83898	2353	118586	85219	162180	13.9294	2208	95041	56720.6	148828	22.319	713	30219	20408.2	43679.2	13.9336
ED Disposition
Discharged	139102	7024184	6.76799e+06	7.19734e+06	93.4172	104193	5295720	5.10287e+06	5.4212e+06	93.9929	2466	154708	157347	181357	86.2061	16325	942136	917335	958395	95.4527	11420	409227	376999	433098	84.4725	4698	222394	216170	226538	95.0195	0.0001
Not discharged	15195	494971	321820	751164	6.5828	9721	338452	212972	531302	6.00713	621	24755	17564.8	41574.7	13.7939	1563	44883	28623.6	69683.5	4.54733	2945	75224	51351.7	107451	15.5277	345	11657	7513.04	17881.5	4.98054
Body part
Head	39399	1757524	1.50428e+06	2.04065e+06	21.4625	30120	1389991	1.20002e+06	1.60063e+06	22.6913	699	34292	26396.8	43961.5	17.239	3960	180476	151823	213245	16.6897	3541	106016	83392.5	132886	20.3279	1109	46749	39723.8	54698.7	17.8881	<10-4
Ear	391	17781	15558.7	20472	0.217138	321	14258	12251.3	16539.3	0.232759	3	116	19.8921	477.41	0.0583146	31	2014	1405.77	3027.81	0.186247	21	751	417.223	1303.82	0.144	15	642	261.341	1568.05	0.245656
Eye	503	21103	18015.4	24566.4	0.257705	468	19437	16539.3	22664.9	0.317305	6	360	119.353	1054.28	0.180976	14	785	432.545	1405.77	0.0725936	7	164	52.1529	573.682	0.031446	8	357	130.671	940.828	0.136603
Face	16758	805610	751733	863101	9.83794	12870	614594	565398	667697	10.0331	198	9822	7877.27	12193.9	4.93764	2169	127857	116571	140036	11.8237	1102	32735	27380.3	39062.5	6.27674	419	20602	17875.7	23703.6	7.88319
Mouth	2786	115613	105636	126108	1.41184	1924	79517	72282.8	87596.9	1.2981	24	748	278.489	2068.78	0.376029	548	26713	24006.2	29737.5	2.47031	217	6363	3963.62	10222	1.22007	73	2272	1594.18	3266.76	0.869362
Neck	26532	1439640	1.32741e+06	1.55915e+06	17.5806	25960	1413478	1.30231e+06	1.53141e+06	23.0747	48	3114	2168.24	4475.72	1.56545	247	13030	11138	15247.2	1.20496	199	6727	5423.9	8344.46	1.28986	78	3290	2195.26	4939.34	1.25889
Upper trunk	12161	629253	595326	664931	7.6843	10536	552129	521906	584388	9.01338	169	9325	7757.92	11199.3	4.68779	634	35177	32224.6	38388.4	3.25303	684	25061	19974.6	31343.9	4.80529	138	7562	5880.17	9695.75	2.89354
Lower trunk	13644	678966	616617	746819	8.29139	11115	558709	499854	623592	9.1208	222	13347	10940.7	16232	6.7097	891	49346	44119.6	55257.6	4.56332	1232	49388	43547.7	55907.9	9.46985	184	8175	6455.12	10323	3.1281
Shoulder	7617	412168	391425	434007	5.03331	5862	312208	297707	327723	5.09673	236	16278	13864.8	19076.5	8.18315	948	59795	53743.7	66503.8	5.5296	446	16668	13716.2	20235.3	3.19599	125	7220	5618.83	9251.47	2.76267
Upper arm	1313	61277	55683.9	67148.2	0.748302	872	42408	37979.1	47780.1	0.692301	43	2209	1432.23	2327.38	1.11049	152	7692	5298.67	11138	0.711325	185	6085	4798.07	7666.48	1.16676	62	2883	2116.86	3920.11	1.10316
Elbow	3485	184255	162957	208815	2.25008	1519	78980	72895.3	85759.2	1.28933	128	8219	6663.85	10105.2	4.13179	1114	68851	60231.9	78615	6.36706	587	20769	18566.4	23260.2	3.98233	137	7435	5906.31	9356.01	2.84494
Lower arm	4567	221323	206358	237475	2.70275	2547	122906	113937	132927	2.00641	159	10184	8076.19	12790.6	5.11962	1217	66475	58069.1	76019.7	6.14734	448	12657	10430.6	15333	2.4269	196	9100	7003.94	11786.5	3.48204
Wrist	3250	199714	173603	230106	2.43886	1498	86381	79021	94947.7	1.41015	165	10899	8653.06	13685.8	5.47906	1222	83450	74830.3	92889	7.71712	190	9228	7875.09	10795.7	1.76941	175	9755	7369.82	12884.1	3.73267
Hand	2863	158581	139210	180973	1.93656	1697	95814	85759.2	106586	1.56414	106	7548	6047.2	9408.96	3.79447	569	35699	29521.2	43146.3	3.3013	182	5118	4015.77	6519.11	0.981345	309	14401	10897.9	18921.1	5.51043
Finger	3031	146873	122832	176059	1.79358	1041	52655	46555	60031.4	0.859581	56	3902	2844.57	5331.08	1.96158	502	29856	25195.7	35360.5	2.76096	90	2223	1564.59	3181.33	0.426247	1342	58236	46440.3	72025.6	22.2835
Pubic	177	9277	6551.05	13102.1	0.113289	23	1159	612.566	1837.7	0.0189204	5	166	39.7842	616.655	0.0834502	141	7587	5406.81	10705.5	0.701615	4	92	52.1529	260.764	0.0176404	4	272	78.4023	914.693	0.104079
Upper leg	2819	113571	98265.7	131840	1.3869	1501	63060	52068.1	75958.1	1.02944	127	5732	4296.69	7618.67	2.88155	474	20364	17085.5	24222.5	1.88318	640	21040	18305.7	24146.8	4.03429	77	3374	2430.47	4704.14	1.29103
Knee	8411	435259	385693	491329	5.31529	4762	274421	221749	276880	4.47986	316	20648	16808.8	25223.2	10.38	1647	98383	90077.5	107379	9.09806	1426	54580	44121.4	67172.9	10.4654	260	13925	11368.3	17013.3	5.32829
Lower leg	6478	268211	235838	304624	3.27534	2621	114946	107812	123126	1.87647	325	17510	14939	20469	8.80249	1423	67115	60123.7	74830.3	6.20652	1853	56488	51735.7	61592.6	10.8312	256	12151	9591.21	15340.7	4.64948
Ankle	3719	180983	158044	207177	2.21013	1319	64580	60031.4	69832.5	1.05425	206	13230	10324	16888.4	6.65088	901	51603	45957.9	57961	4.77204	858	31384	26389.4	37289.3	6.01769	435	20185	17718.9	22945.7	7.72363
Foot	2681	123186	101541	149036	1.50432	725	34740	31240.9	38591.6	0.567123	110	6718	5132.16	8772.42	3.37722	472	27740	24006.2	32116.5	2.56528	1185	44694	37028.6	53769.6	8.5698	189	9293	7735.69	11133.1	3.55589
Toe	467	23853	19653.1	29479.7	0.291288	134	6380	4900.53	7963.35	0.104152	16	1148	556.979	2387.05	0.577114	178	10670	8542.76	13300.8	0.986719	110	4231	2868.41	6206.2	0.811268	29	1423	862.425	2378.2	0.544499
25-50%	16	921	818.881	1637.76	0.0112471	10	679	612.566	1225.13	0.0110845	0	0	0	0	0	4	110	0	540.681	0.0101724	1	9	0	52.1529	0.0017257	1	123	26.1341	914.693	0.0470649
All body	248	13889	9007.69	21290.9	0.16961	297	11925	7350.79	18989.5	0.194673	4	414	99.4605	1710.72	0.208123	12	376	108.136	865.09	0.034771	21	994	573.682	1668.89	0.190593	4	179	52.2682	731.755	0.0684929
Internal	9	464	0	818.881	0.00566627	8	485	0	1225.13	0.00791752	0	0	0	0	0	0	0	0	0	0	0	0	0	0	0	1	6	0	52.2682	0.00229585
Unk/NS	4139	169515	94171.3	302167	2.07008	3671	146542	77795.8	273204	2.39227	46	2990	1849.97	4833.78	1.50311	146	10194	5514.95	18923.8	0.9427	242	8058	5423.9	11995.2	1.54507	34	1730	1019.23	2953.15	0.66197
Diagnosis
Contusion	52326	2632579	2.43089e+06	2.84207e+06	35.6621	37584	1926299	1.77447e+06	2.08421e+06	34.6403	898	56450	50323.1	62921	32.9795	5769	333354	310594	356947	34.5918	6399	236557	208527	264579	50.3909	1676	79919	72841.6	87262.5	36.8537	<10-4
Fracture	15043	618590	596466	778063	8.3797	7505	317685	247458	406499	5.71288	816	44200	39471.1	49279	25.8227	3685	204018	190423	218273	21.1707	2510	75810	66895.8	85673.5	16.1489	827	39878	36128	43934.8	18.3892
Laceration	10961	549886	505667	597942	7.44901	6540	308304	268033	354227	5.54418	313	19026	14977.1	24014.7	11.1155	2895	174187	163054	185894	18.0752	616	19002	16008	22533.3	4.04777	597	29357	26304.5	32701.7	13.5376
Strain/sprain	38134	2065410	1.83148e+06	2.31647e+06	27.979	34528	1873194	1.64657e+06	2.11424e+06	33.6853	270	18565	15182.5	22594	10.8461	1647	104213	92898.7	116702	10.8141	1056	40888	34973.6	47695.5	8.70988	633	28551	25003.4	32506.6	13.1659
Internal organ	23114	978391	746321	1.26897e+06	13.2537	17779	776055	597792	997062	13.9557	446	21812	14480.7	32110.9	12.7431	2138	91106	66975.7	122773	9.45398	2181	66439	46709.7	92715.2	14.1527	570	22977	18107.4	28971.8	10.5956
Concussion	7011	303003	250988	365409	4.10462	5281	232330	190737	282492	4.17795	146	7975	6162.01	10287.1	4.65919	855	38849	30934.1	48665.8	4.03132	547	14143	9717.49	20514.7	3.01271	182	9705	7242.96	12946.2	4.47534
Unknown	4543	171147	120327	242130	2.31843	3244	126993	90085.9	177948	2.28369	62	3138	1780.14	5494.46	1.8333	401	17953	10600.5	30163.2	1.86296	640	16595	12064.7	22768	3.53503	196	6468	4315.41	9628.36	2.98264
Anatomic area
Head/neck	86369	4157272	3.95879e+06	4.35499e+06	51.9398	71663	3531275	3.43466e+06	3.62676e+06	59.1895	948	48452	40687.1	57149.6	24.7815	6969	350875	320669	382447	32.7712	5087	152758	133139	173931	29.8084	1702	73911	65837	82536.1	28.5037	<10-4
Trunk	25805	1308219	1.22702e+06	1.3935e+06	16.3445	21651	1110838	1.03392e+06	1.19202e+06	18.6193	391	22672	19610.4	26140.6	11.5959	1525	84523	78480.8	91007.8	7.89433	1916	74449	64058.4	86248.2	14.5276	322	15737	12783.6	19292.1	6.06896
Upper extremity	26162	1384191	1.29985e+06	1.47274e+06	17.2937	15036	791353	760075	823912	13.2643	892	59239	53806.3	64970.3	30.2986	5724	351819	329984	374310	32.8594	2128	72749	68209.4	77536.3	14.1958	2346	109030	95838.4	122676	42.0473
Lower extremity	24752	1154339	1.02852e+06	1.29265e+06	14.422	11085	532588	502938	563792	8.92697	1105	65154	57110.5	73729.5	33.324	5236	283436	267670	299790	26.4725	6076	212511	187665	238195	41.4682	1250	60624	54687	67003.9	23.3796
Incident locale
Home/apt/mobile	222	2563	9692.48	161541	0.0317318	75	4391	3469.84	6939.68	0.0632738	9	645	294.24	1451.58	0.328813	65	3781	2370.11	6033.01	0.350962	10	211	519.569	623.483	0.0406106	63	3535	2174.55	5717.35	1.44681	<10-4
School/sports	169	10013	7269.36	12923.3	0.123968	49	3353	2775.87	5551.74	0.0483164	23	1906	882.72	4080.13	0.971656	41	1952	1077.32	3447.44	0.18119	12	378	155.871	1039.14	0.0727526	44	2423	1392.69	4226.93	0.991688
Street	164590	8038930	8.03102e+06	8.04475e+06	99.5279	121382	6021170	6.914e+06	6.92233e+06	86.7644	3298	193373	191334	194551	98.5792	19348	1069095	1.06493e+06	1.07183e+06	99.2362	15382	518036	516504	518790	99.7049	5180	236716	233996	238736	96.8833
Other property	283	15436	12115.6	20192.7	0.191109	172	10101	9021.58	15267.3	0.145554	5	236	78.464	745.408	0.12031	52	2496	1400.52	4417.03	0.231685	24	944	363.698	2338.06	0.181689	30	1658	952.891	2858.67	0.678588
Farm	5	661	0	2423.12	0.00818367	5	661	0	2775.87	0.00952494	0	0	0	0	0	0	0	0	0	0	0	0	0	0	0	0	0	0	0	0
Age group (yrs)
< 1.5	3504	139608	113824	171965	1.70486	3004	120281	99848.2	144565	1.96356	59	2584	1094.07	5987.55	1.299	35	1211	648.817	2270.86	0.111988	240	8837	5736.82	14759.3	1.69444	166	6696	5305.22	8206.11	8.89221	<10-4
1.5 to 3	9121	349981	311994	392244	4.27389	7156	287682	252990	326497	4.69635	26	1063	636.55	1790.3	0.53438	282	13324	9624.12	18491.3	1.23215	1033	24672	21643.5	28110.4	4.73071	624	23239	19287	27885.1	12.8212
4 to 6	16288	650640	607610	696868	7.94548	11837	484262	447785	523744	7.90547	74	3428	2267.71	5152.08	1.72329	1671	81944	68774.6	97430.7	7.57785	1851	47499	41774.5	53926.1	9.10764	855	33507	28616.8	39096.6	12.8212
7 to 12	44832	1919807	1.80727e+06	2.03246e+06	23.4443	28935	1214580	1.12896e+06	1.30476e+06	19.8278	519	26157	22100.2	30813	13.1494	8494	454075	417081	491912	41.991	5200	149145	124854	176068	28.5976	1684	75850	70353	81590.7	29.0234
13 to 15	29694	1464124	1.40274e+06	1.52803e+06	17.8796	18713	912882	874744	952540	14.9026	775	48248	41753.7	55399.8	24.2547	5448	310420	286128	335871	28.7064	3624	133392	124385	142795	25.5771	1134	59182	2	66406.7	22.6455
16 to 18	64025	3664649	3.47861e+06	3.85284e+06	44.7519	53686	3105970	2.93909e+06	3.27294e+06	50.7043	1933	117441	108830	125798	59.0387	3686	220387	187508	257256	20.3805	3523	157983	137684	179875	30.2923	1197	62867	56345.1	69882.6	24.0555

## Sheet: table 3
	Contusion					Fracture					Laceration					Strain/sprain					Internal organ					Concussion
Variable	n	N	L	U	%	n	N	L	U	%	n	N	L	U	%	n	N	L	U	%	n	N	L	U	%	n	N	L	U	%	p value	p value on 1st 4
Age (yrs)
Average [95%CI]	12.2 [11.9, 12.5]					13/2 [12.9, 13.4]					12.2 [11.9, 12.5]					14.3 [14.1, 14.6]					12.5 [12.2, 12.8]					14.5 [14.2, 14.7]					<10-4
Median	13.1					13.9					13					15.4					14.2					15.4
Sex
Male	441804	2160890	2.11925e+06	2.20266e+06	53.3684	24820	1120135	1.10385e+06	1.13629e+06	64.9237	19809	1018894	997610	1.03978e+06	68.6235	20602	1142497	1.10793e+06	1.17719e+06	43.5475	18840	797971	782131	813760	56.5118	6134	270013	262460	277532	57.1486	<10-4
Female	36283	1888119	1.84635e+06	1.92976e+06	46.6316	13640	605176	589021	621457	35.0763	9555	465866	444983	487150	31.3765	26909	1481070	1.44637e+06	1.51564e+06	56.4525	13983	614072	598283	629912	43.4882	4837	202462	194943	210015	42.8514
Hospital size
Small	5317	638634	482815	825314	24.2589	1116	133261	93446	184779	19.5515	1157	138733	103379	181298	25.2293	3536	425663	323237	550225	20.6091	1097	130630	80325.9	196363	13.3515	721	86447	56722.2	123898	28.5301	<10-4
Medium	5407	686856	493872	922719	26.0906	1283	160083	97808.2	245372	23.4867	1093	138467	92161.4	197960	25.1809	4654	597373	428573	800140	28.9227	1572	206648	84728.7	140399	21.1212	482	56630	36269.5	84780.2	18.6896
Large	8166	714078	475707	1.01565e+06	27.1247	2505	218470	123231	342226	32.053	1768	154633	90126.8	241071	28.1208	6668	583326	413289	789813	28.2426	4339	379633	194406	605037	38.8018	1068	92865	53298.2	144805	30.6482
Very large	21319	498024	374616	650510	18.9177	5788	135553	89356.4	197661	19.8878	4107	95842	67911.3	132083	17.4293	17797	415710	284820	586783	20.1272	8670	203791	106155	189710	20.8292	1956	46111	29148.9	70417.9	15.218
Childrens	12117	94987	57127	156638	3.60813	4351	34224	20993	55140.6	5.0212	2836	22211	13912.2	35192.9	4.03918	5479	43338	26643.8	70223.9	2.09828	7436	57690	32580.4	99991.6	5.89642	2784	20959	10544.5	40208.5	6.91709
Race
White	19659	1207026	1.1078e+06	1.47169e+06	56.952	6760	372347	324656	413204	69.7198	4823	298906	264268	329725	67.3553	12992	914864	770882	1.04987e+06	58.8285	8315	435541	372323	493653	61.6714	3356	183160	164284	198899	74.5535	0.0002
Black	15219	479417	341007	653403	22.6207	2867	75501	49400.7	112206	14.1371	2364	72490	50679.1	101225	16.3349	10831	405227	281635	559228	26.0573	5205	119533	72600.2	187715	16.9256	1458	29426	19113.6	44221.7	11.9776
Asian	818	38101	22465.4	64428.9	1.79775	224	8540	5127	14206	1.59907	166	7742	3461.45	17129.7	1.74458	530	30489	16173.4	56918.1	1.96053	321	12520	7274.15	21469.3	1.7728	102	2903	1449.49	5773.39	1.18164
Nat Am	137	11503	4238.75	30730.9	0.542755	61	4161	1441.97	12016.4	0.779123	53	4456	1730.72	11360.6	1.00411	96	8084	3110.28	21305.4	0.519825	87	5911	2683.67	12853.3	0.836982	26	1612	761.596	3365.76	0.656149
Other	6463	293327	206215	409463	13.8403	1727	73513	42297.7	122087	13.7649	1366	60182	38785.9	90707.6	13.5614	4220	196474	132031	285990	12.6339	2884	132722	69987.2	231290	18.7931	779	28575	17713.2	44786.7	11.6312
White	18960	1267231	1.07283e+06	1.44817e+06	59.7927	6471	361654	309168	406902	67.7176	4637	291345	252952	325642	65.6515	12704	899402	751754	1.03852e+06	57.8342	7947	419421	347676	485885	59.3889	3253	179300	158608	196590	72.9823	<10-4
Black	15219	479417	341007	653403	22.6207	2867	75501	49400.7	112206	14.1371	2364	72490	50679.1	101225	16.3349	10831	405227	281635	559228	26.0573	5205	119533	72600.2	187715	16.9256	1458	29426	19113.6	44221.7	11.9776
Hispanic	6428	300051	199221	440194	14.1575	1795	78488	43045.4	135064	14.6964	1375	61661	36700.2	100027	13.8947	4049	198035	129387	295632	12.7342	2863	139721	68716	254736	19.7841	746	29182	17123.6	47980.5	11.8782
Asian	811	37860	22253.4	64217	1.78638	224	8540	5127	14206	1.59907	165	7616	3372.69	17085.3	1.71619	528	30458	16173.4	56762.5	1.95854	315	12289	7132.9	21186.8	1.74009	100	2868	1424.92	5724.25	1.16739
Nat Am	133	11169	4238.75	29459.3	0.526995	56	4068	1388.56	11642.6	0.761709	51	4350	1686.35	11005.6	0.980226	95	7986	2954.76	21305.4	0.513524	86	5905	2683.67	12853.3	0.836132	26	1612	761.596	3365.76	0.656149
Other	745	23645	15683.4	35817.4	1.11566	223	5810	3685.03	9132.46	1.08789	180	6114	3772.09	9896.18	1.37773	462	14030	8086.72	24104.6	0.902171	396	9360	6002.94	14477.7	1.32535	138	3288	2014.54	5331.17	1.33835
White	19659	1297026	1.1078e+06	1.47169e+06	61.1986	6760	372347	324656	413204	69.7198	4823	298906	264268	329725	67.3553	12992	914864	770882	1.04987e+06	58.8285	8315	435541	372323	493653	61.6714	3356	183160	164284	198899	74.5535	0.0001
Black	15219	479417	341007	653403	22.6207	2867	75501	49400.7	112206	14.1371	2364	72490	50679.1	101225	16.3349	10831	405227	281635	559228	26.0573	5205	119533	72600.2	187715	16.9256	1458	29426	19113.6	44221.7	11.9776
Other	7418	342930	245635	469017	16.1807	2012	86214	51323.4	138002	16.1431	1585	72380	47173.3	107438	16.3101	4846	235047	163601	330156	15.1142	3292	151153	84394.2	249581	21.4029	907	33090	20907	50756.7	13.469
ED Disposition
Discharged	50829	2579373	2.56494e+06	2.58979e+06	98.6017	9476	493306	423854	549738	72.4967	10035	518290	508152	530588	94.8198	37838	2052243	2.04825e+06	2.05463e+06	99.6839	17891	804246	729193	859611	82.8187	5640	262026	240605	276810	86.6322	<10-4
Not discharged	1132	36579	26159.5	51011.1	1.39831	5545	187147	130715	256599	27.5033	849	28314	19301.1	41736.6	5.17997	174	6507	4117.5	10499.6	0.316065	5043	166846	111481	241802	17.1813	1361	40433	25648.4	61852.7	13.3681
Body part
Head	4976	265518	223769	314067	10.0859	789	25919	19220.8	34829.2	3.80273	1775	87960	79568.5	97109.9	15.996	9	761	206.541	1858.87	0.036845	21389	913980	892097	930646	93.4166	7011	303003	0	0	100	<10-4	<10-4
Ear	129	6373	5265.16	7634.48	0.242082	0	0	0	0	0	173	8143	6873.57	9623	1.48085	0	0	0	0	0	7	194	97.8391	684.874	0.0198285	0	0	0	0	0
Eye	319	13444	10793.6	16848.5	0.510678	0	0	0	0	0	13	446	219.954	989.795	0.0811077	0	0	0	0	0	0	0	0	0	0	0	0	0	0	0
Face	8823	436299	410946	462807	16.5731	1449	65740	59502.8	72589.3	9.64509	4105	198684	190206	207307	36.1319	13	346	206.541	826.164	0.0167521	0	0	0	0	0	0	0	0	0	0
Mouth	524	23698	19481.1	28695.1	0.900182	0	0	0	0	0	1291	57907	53284	62852	10.5307	0	0	0	0	0	0	0	0	0	0	0	0	0	0	0
Neck	2034	100830	88191.4	115307	3.83008	316	13688	10292	18198.5	2.00825	39	1783	1154.76	2749.43	0.324249	21765	1198210	1.14217e+06	1.25308e+06	58.0132	8	220	97.8391	782.713	0.0224859	0	0	0	0	0
Upper trunk	6101	337731	305906	372247	12.8289	731	35811	26786.5	47711.3	5.25404	59	2414	1484.69	3849.2	0.439	2752	139028	120207	160689	6.73125	1300	50546	37472.4	67802.5	5.16624	0	0	0	0	0
Lower trunk	4724	236505	209027	266944	8.98378	1165	49756	40213.8	61411.3	7.29999	115	5314	4069.16	6928.56	0.966382	5425	291406	251773	336042	14.1089	406	13286	8512	20644.1	1.35794	0	0	0	0	0
Shoulder	3326	179261	159798	200866	6.80933	1280	66164	60457	72316.7	9.7073	53	2808	1759.64	4454.08	0.510651	2035	114570	103477	126816	5.54708	0	0	0	0	0	0	0	0	0	0
Upper arm	482	25673	21587.1	30274.7	0.975203	550	22586	19357.2	26377.5	3.31372	83	4556	3464.28	6048.75	0.828535	60	2744	1858.87	4130.82	0.132855	0	0	0	0	0	0	0	0	0	0
Elbow	2076	108189	98195.2	118993	4.10962	472	26110	19425.3	34965.6	3.83075	260	15052	12537.4	18036.3	2.73729	235	12628	10327	15490.6	0.611404	0	0	0	0	0	0	0	0	0	0
Lower arm	2115	99820	91350.5	109252	3.79172	1449	70643	58548.6	84926.1	10.3644	317	1784	13747.1	21445.6	0.324431	132	5888	4543.9	7848.56	0.285077	0	0	0	0	0	0	0	0	0	0
Wrist	552	30485	26325.8	35276.6	1.15799	1220	76561	61956.5	94059.4	11.2327	52	2966	1979.59	4454.08	0.539385	1024	66912	55972.6	79931.4	3.23965	0	0	0	0	0	0	0	0	0	0
Hand	1381	78313	68973.6	88717.9	2.97476	466	25861	21879	30535.2	3.79422	427	22112	19301	25294.8	4.0212	126	6914	5370.07	9087.8	0.334752	0	0	0	0	0	0	0	0	0	0
Finger	815	38760	30801.2	48966	1.47232	744	34478	27059.1	43826.2	5.05847	395	20649	16991.5	25019.8	3.75514	308	17740	15077.5	20860.6	0.858909	0	0	0	0	0	0	0	0	0	0
Pubic	67	3985	2369.32	6844.71	0.151372	6	519	0	1295.02	0.0761455	61	3334	2199.54	5058.95	0.606307	0	0	0	0	0	0	0	0	0	0	0	0	0	0	0
Upper leg	998	45634	37909.1	54757.6	1.73343	1226	40050	29172.1	54663.5	5.87597	178	8813	6928.56	11217.7	1.6027	86	3888	2891.57	5370.07	0.188243	0	0	0	0	0	0	0	0	0	0
Knee	5390	277736	254834	302483	10.55	201	9266	7770.13	11041.8	1.35947	623	36500	32608.2	40801.5	6.63774	1145	59015	50602.5	68778.2	2.8573	0	0	0	0	0	0	0	0	0	0
Lower leg	3208	134709	120046	151110	5.117	1687	60536	51051.1	71566.9	8.88159	575	33017	27879.2	38986.9	6.00434	149	6534	5163.52	8261.64	0.316354	0	0	0	0	0	0	0	0	0	0
Ankle	644	30829	25009.5	37909.1	1.17106	696	30415	26173.1	35306.4	4.46236	109	6558	4784.01	8963.14	1.19261	1819	91992	77866	108434	4.45393	0	0	0	0	0	0	0	0	0	0
Foot	1279	56147	45280.4	69500.1	2.13278	445	19583	15744.7	24264.6	2.87313	165	8816	6763.6	11492.6	1.60324	291	16771	13425.2	22719.5	0.811994	0	0	0	0	0	0	0	0	0	0
Toe	141	6347	5001.9	8160.99	0.241094	146	7618	5452.72	10564.6	1.11768	69	3750	2749.43	5113.94	0.68196	7	286	0	826.164	0.0138471	0	0	0	0	0	0	0	0	0	0
25-50%	7	464	263.258	1316.29	0.0176253	0	0	0	0	0	1	123	0	934.806	0.0223683	1	9	0	0	0.000435749	0	0	0	0	0	0	0	0	0	0
All body	39	2214	1316.29	3948.87	0.0841	1	9	0	0	0.00132044	2	47	0	164.966	0.00854723	7	387	0	16523.3	0.0187372	0	0	0	0	0	0	0	0	0	0
Internal	0	0	0	0	0	0	0	0	0	0	0	0	0	0	0	0	0	0	0	0	0	0	0	0	0	0	0	0	0	0
Unk/NS	2176	93616	47386.4	181648	3.55606	4	280	68.159	1022.38	0.0410804	21	947	494.897	1814.62	0.172218	745	29381	11359.8	74354.8	1.42253	4	165	0	782.713	0.0168644	0	0	0	0	0
Anatomic area
Head/neck	16805	846161	794618	899367	33.3622	2554	105346	15806.2	23504.9	15.4625	7396	354922	345395	364272	64.6761	21787	1199317	1.14504e+06	1.25253e+06	58.9161	21404	914394	892631	930978	93.4747	7011	303003	0	0	100	<10-4	<10-4
Trunk	10825	574237	523489	628492	22.6409	1896	85567	35087	71059.7	12.5594	174	728	6146.2	9658.32	0.132661	8177	430434	382089	483260	21.145	1706	63832	47248.3	85594.8	6.52528	0	0	0	0	0
Upper extremity	10747	560500	538707	582839	22.0992	6181	322402	282808	362452	47.3215	1587	85328	79242.1	91808.9	15.549	3920	227398	15.68	18.72	11.1709	0	0	0	0	0	0	0	0	0	0
Lower extremity	11727	555388	501931	613020	21.8977	4407	167987	149546	187903	24.6568	1780	100789	89394.3	113266	18.3664	3497	178485	156540	203156	8.76803	0	0	0	586.936	0	0	0	0	0	0
Age group (yrs)
< 1.5	1329	60054	49229.2	72922.4	2.28119	284	9440	5725.36	15472.1	1.385	180	6930	5113.97	9403.1	1.26025	99	5011	2478.49	9913.97	0.242615	909	30277	24361.9	37570.2	3.09457	57	2173	1333.21	3545.14	1.87457	<10-4
1.5 to 3	3740	161093	142159	182438	6.11921	631	19203	15335.8	23992	2.81738	751	28073	24855	31673.6	5.10521	548	27200	19827.9	37177.4	1.31693	1877	58949	52246.1	66432.7	6.0251	189	5680	4181.44	7726.58	4.12405
4 to 6	6052	257646	241144	275105	9.78683	1157	39354	33125.3	46688.9	5.77385	1559	63916	58233.2	70110.8	11.6234	1946	93721	79311.7	110706	4.53765	2902	96831	85609.2	109286	9.89696	415	12496	10635.4	14665.3	4.12405
7 to 12	15337	686931	647351	727908	26.0935	4371	183987	161128	208771	26.9938	3069	148154	133293	16403.2	26.9425	9013	426980	393048	463065	20.6729	5952	206014	187655	225617	21.0564	1559	48770	43541.5	54479.9	16.0956
13 to 15	8731	452885	424898	482288	17.2031	3260	155103	142180	168830	22.7561	1742	93403	86112.6	101180	16.9858	7430	385800	372807	399244	18.6791	3466	150288	140790	160260	15.3607	1479	59663	54873.8	64782	19.6906
16 to 18	17137	1013970	952204	1.07725e+06	38.5162	5340	274505	244077	306034	40.2742	3660	209410	190427	229084	38.0822	19098	1126698	1.06183e+06	1.19071e+06	54.5508	80008	463033	410142	469334	47.326	3312	174221	164652	183620	57.4981
Mechanism
MV occupant	37584	1926299	1.77831e+06	2.05683e+06	73.1716	7205	317685	258254	378555	46.6094	6540	308304	263562	351324	56.0666	34528	1873194	1.82706e+06	1.91112e+06	90.6936	17779	776055	741816	816272	79.3195	5281	232330	221313	242251	76.6758	<10-4
Motorcycle	898	56450	47912.9	66341	2.14429	816	44200	38237.2	51051.1	6.48484	313	10296	14902	24305.1	1.87238	270	18566	15077.5	22926.1	0.898901	446	21812	17611	27003.6	2.22937	146	7975	6393.36	9938.5	2.63199
Bicycle	5769	333354	269576	409629	12.6626	3685	204018	153085	263503	29.9327	2895	174187	135328	218361	31.6768	1647	104212	77452.9	139622	5.04558	2138	91106	76216.7	108601	9.31182	855	38849	31754.7	47238.2	12.8213
Pedestrian	6399	236557	147161	372247	8.98575	2510	75810	51187.4	110213	11.1225	616	19012	11932.6	30023.9	3.45743	1056	40888	23752.2	69810.9	1.97966	2181	66440	47647.6	91870.9	6.79074	547	14143	10635.4	18725.6	4.66761
Other transport	1676	79919	66604.2	95825.9	3.03577	827	39878	32443.7	48870	5.85073	597	29358	23425.3	36677.6	5.3389	633	28551	23339.1	35112	1.38234	570	22977	18295.9	28862.5	2.34845	182	9705	7423.57	12635.2	3.20294

## Sheet: table 4
	Discharged					Not discharged
Parameter	n	N	L	U	%	n	N	L	U	%	p value
Age (yrs)
Average (95%CI)	13.0 [12.8, 13.2]					13.1 [12.4, 13.7]					0.76
Median	14.2					15
Sex
Male	69592	3496113	3.4002e+06	3.59195e+06	49.7755	9137	297106	287719	306370	60.0574	<10-4
Female	69495	3527644	361723	825291	50.2245	6028	197597	188333	206984	39.9426
	139102	7024184	6.32208e+06	6.72314e+06	100.006	15195	494971	21173.3	49420.8	100.054
Hospital size
Small	13164	1579227	1.2208e+06	2.00611e+06	22.4827	373	44525	20244.3	92312.1	8.99548	<10-4
Medium	14546	1858159	1.33038e+06	2.50342e+06	26.4537	354	38762	18957.4	76027.5	7.83117
Large	23095	2019531	1.41818e+06	2.75067e+06	28.7511	2575	224119	104488	355884	45.2792
Very large	56346	1318207	963718	1.76518e+06	18.7667	6039	141531	75730.6	232735	28.5938
Childrens	31951	249060	155234	396866	3.54575	5854	46035	53555.9	108745	9.30054
Race
White	52375	3413104	2.96267e+06	3.82738e+06	62.3251	6175	234511	176694	284229	62.3923	0.61
Black	37695	1187030	840610	1.62646e+06	21.6758	2975	58957	31272	103776	15.6857
Asian	2110	100222	56405.8	178527	1.83011	186	4364	2480.71	7667.65	1.16106
Nat Am	418	33118	13143.1	81596.7	0.604753	66	4706	1578.63	13831.8	1.25205
Other	16425	742814	498342	1.08102e+06	13.5642	1868	73327	34805.1	137341	19.5089
White	50535	3334251	2.863e+06	3.77152e+06	60.8852	5885	226410	162637	279268	60.2371	0.62
Black	37695	1187030	840610	1.62646e+06	21.6758	2975	58957	31272	103776	15.6857
Hispanic	16273	763500	482461	1.17028e+06	13.9419	1906	77185	35143.4	147715	20.5353
Asian	2090	99476	55310.5	177979	1.81649	184	4309	2443.12	7554.89	1.14642
Nat Am	409	32545	13143.1	79953.8	0.594289	64	4618	1541.05	13493.6	1.22863
Other	2021	59487	37786.4	93096.9	1.08626	256	6185	4021.76	9471.8	1.64554
White	52375	3413105	2.96267e+06	3.82738e+06	62.3251	6175	234511	176694	284229	62.3923	0.31
Black	37695	1187030	679060	1.31376e+06	21.6758	2975	58957	25521.2	87463.8	15.6857
Other	18953	876155	602392	1.24257e+06	15.9991	2120	82397	39728.9	150384	21.922
Body part
Head	30600	1428221	1.25733e+06	1.61626e+06	20.3329	6069	194777	165617	225558	39.3512	<10-4
Ear	336	15690	13345.9	18262.9	0.223371	18	498	197.988	1138.43	0.100612
Eye	421	17622	14750.8	21072.6	0.250876	26	707	296.983	1633.4	0.142837
Face	14115	698523	648332	752290	9.94454	1241	37729	31331.7	45289.8	7.62247
Mouth	2484	103332	94124.1	113792	1.47109	78	2439	1534.41	3860.77	0.492756
Neck	24045	1310531	1.22221e+06	1.40343e+06	18.6574	423	14901	10542.9	20937.3	3.01048
Upper trunk	9643	521583	490990	561232	7.42553	1700	61658	54050.8	70186.9	12.4569
Lower trunk	10864	568773	510658	632879	8.09735	1585	51284	44943.4	58406.6	10.361
Shoulder	6803	372350	351209	394759	5.30097	236	9101	7919.54	10493.4	1.83869
Upper arm	1005	50611	44954.8	56895.9	0.720525	212	6720	5543.68	8117.52	1.35766
Elbow	3081	164582	146805	184736	2.34308	112	3591	2573.85	4999.21	0.725497
Lower arm	3935	190853	177009	205809	2.71708	273	11198	8958.98	14007.7	2.26235
Wrist	2487	167183	154532	200892	2.38011	107	5380	4058.76	7127.58	1.08693
Hand	2746	137663	120816	156639	1.95984	81	2691	1732.4	4157.76	0.543668
Finger	2686	131866	112387	154532	1.87731	38	1229	742.456	1979.88	0.248297
Pubic	148	8264	5619.35	11941.1	0.117651	13	436	148.491	1237.43	0.088086
Upper leg	1527	71253	59705.6	85695	1.0144	1075	32312	28460.8	36677.4	6.52806
Knee	7548	391197	351912	434095	5.56929	176	7189	4801.22	10740.9	1.45241
Lower leg	5065	221471	194570	252168	3.15298	908	26657	21531.2	32915.6	5.38557
Ankle	3171	1157175	137674	179819	16.4742	240	8328	6484.12	10740.9	1.68252
Foot	2346	109198	90612	131352	1.5546	106	3433	2524.35	4603.23	0.693576
Toe	405	20591	16858	23882.2	0.293144	18	505	247.486	989.942	0.102026
25-50%	10	606	0	1404.84	0.00862734	4	273	49.4971	989.942	0.0551547
All body	172	10699	7024.18	16858	0.152317	56	1788	1138.43	2623.35	0.361233
Internal	4	119	0	702.418	0.00169415	3	121	49.4971	395.977	0.0244459
Unk/NS	3365	145227	83587.8	251466	2.06753	397	10025	2870.83	33757	2.02537
Diagnosis
Contusion	50829	2579373	2.41407e+06	2.74888e+06	38.4437	1132	36579	26567.9	49832.2	7.8616	<10-4
Fracture	9476	493306	443497	548836	7.35237	5545	187147	177926	196072	40.2218
Laceration	10035	518290	474361	565610	7.72474	849	28314	22659.5	35222.2	6.08528
Strain/sprain	37838	2052243	1.85182e+06	2.26445e+06	30.5872	174	6507	3815.35	11027.3	1.39849
Internal organ	17891	804246	634717	1.01112e+06	11.9867	5043	166846	128884	208123	35.8587
Concussion	5640	262026	218058	314675	3.90531	1361	40433	23450.5	67699.3	8.68991
Anatomic area
Head/neck	72001	3573919	3.4111e+06	3.73594e+06	52.0408	7855	251051	233030	268996	52.0028	0.0004
Trunk	20507	1090356	1.01433e+06	1.17091e+06	15.877	3285	112942	101043	125808	23.3949
Upper extremity	22833	1224108	1.15993e+06	1.2911e+06	17.8246	1059	39911	34807.3	45669.5	8.26719
Lower extremity	20210	979150	866683	1.10361e+06	14.2577	2536	78860	70676.6	87814.8	16.3351
Age group (yrs)
< 1.5	2541	106217	90612	124328	1.51216	702	21949	14007.7	34103.5	4.4344	0.002
1.5 to 3	7397	296775	264812	332244	4.22505	1018	26172	21630.2	31579.1	5.28758
4 to 6	13593	566771	528921	606889	8.06885	1520	34620	29500.3	40587.6	6.99435
7 to 12	38194	1698830	1.60573e+06	1.79538e+06	24.1854	3384	80947	70335.4	92807.1	16.3539
13 to 15	24672	1264918	1.21308e+06	1.31844e+06	18.008	2678	82331	73305.2	92213.1	16.6335
16 to 18	52705	3090674	2.93541e+06	3.24798e+06	44.0005	5893	248953	218480	279362	50.2965
Mechanism
MV occupant	104193	5295720	4.97382e+06	5.58212e+06	75.3927	9721	338452	61.05	74.89	68.3781	0.0001
Motorcycle	2466	154708	135567	176307	2.2025	621	24755	4.44	5.62	5.0013
Bicycle	16325	942136	753695	1.16882e+06	13.4127	1563	44883	7.19	11.38	9.0678
Pedestrian	11420	409227	257788	642010	5.82597	2945	75224	10.64	21.24	15.1977
Other transport	4698	222394	187546	264109	3.16612	345	11657	1.89	2.92	2.35509

## Sheet: table6
	Fracture					No fracture
Parameter	n	N	L	U	%	n	N	L	U	%	p value
Age (yrs)	13.2 [12.8, 13.4]					13.0 [12.8, 13.2]					0.26
Age group (yrs)
< 1.5	284	9440	5725.36	15472.1	1.385	3220	130169	106603	159153	1.73392	<10-4
1.5 to 3	631	19203	15335.8	23992	2.81738	8490	330778	295034	370106	4.40613
4 to 6	1157	39354	33125.3	46688.9	5.77385	15131	611287	570549	654630	8.14265
7 to 12	4371	183987	161128	208771	26.9938	40461	1735821	1.63808e+06	1.83777e+06	23.122
13 to 15	3260	155103	142180	168830	22.7561	26434	1309021	1.25596e+06	1.36406e+06	17.4368
16 to 18	5340	274505	244077	306034	40.2742	58685	3390145	3.2191e+06	3.56218e+06	45.1585
Sex
Male	9323	426876	413037	440432	62.6407	76297	3710008	3.60987e+06	3.81029e+06	49.4241	<10-4
Female	5716	254591	241035	268430	37.3593	76078	3796473	3.69619e+06	3.89661e+06	50.5759
Race
White	6760	372347	324656	413204	69.7198	56593	3587068	3.9927e+06	5.23127e+06	61.7784	0.0015
Black	2867	75501	49400.7	112206	14.1371	41194	1283814	1.1605e+06	2.29623e+06	22.1105
Asian	224	8540	5127	14206	1.59907	2258	104758	74314.2	244711	1.8042
Nat Am	61	4161	1441.97	12016.4	0.779123	466	38043	19516.9	123857	0.655197
Other	1727	73513	42297.7	122087	13.7649	17927	792658	670329	1.52382e+06	13.6516
White	6471	361654	309168	406902	67.7176	54727	3508091	3.86284e+06	5.15921e+06	60.4183	0.0041
Black	2867	75501	49400.7	112206	14.1371	41194	1283814	1.1605e+06	2.29623e+06	22.1105
Hispanic	1795	78488	43045.4	135064	14.6964	17636	810137	645557	1.63942e+06	13.9526
Asian	224	8540	5127	14206	1.59907	2236	103957	73563.5	243961	1.7904
Nat Am	59	4068	1388.56	11642.6	0.761709	457	37475	18766.2	122356	0.645415
Other	223	5810	3685.03	9132.46	1.08789	2188	62868	53296	124608	1.08275
White	6760	372347	324656	413204	69.7198	56593	3587068	3.9927e+06	5.23127e+06	61.7784	0.0003
Black	2867	75501	49400.7	112206	14.1371	41194	1283814	1.1605e+06	2.29623e+06	22.1105
Other	2012	86214	51323.4	138002	16.1431	20651	935460	812952	1.74901e+06	16.111
Anatomic area
Head/neck	2554	105346	91089.9	121476	15.4625	83815	4051926	3.84589e+06	4.25596e+06	55.3336	<10-4
Trunk	1896	85567	67312.5	107850	12.5594	23909	1222652	1.13649e+06	1.31443e+06	16.6967
Upper extremity	6181	322402	282808	362452	47.3215	19945	1061789	996622	1.1299e+06	14.4999
Lower extremity	4407	167987	149546	187903	24.6568	20345	986352	866278	1.12038e+06	13.4698
Mechanism
MV occupant	7205	317685	258254	378555	46.6094	116126	5807972	5.49529e+06	6.0846e+06	77.3651	<10-4
Motorcycle	816	44200	38237.2	51051.1	6.48484	2570	154722	135881	176420	2.06098
Bicycle	3685	204018	153153	263503	29.9327	15931	877344	706429	1.08329e+06	11.6867
Pedestrian	2510	75810	51187.4	110213	11.1225	12961	445719	291280	1.59453e+06	5.9372
Other transport	827	39878	32443.7	48870	5.85073	4833	221464	184678	265756	2.95001

## Sheet: table 8
	Motor vehicle occupant					Motorcyclist					Bicyclist					Pedestrian					Other transport
Parameter	n	N	L	U	%	n	N	L	U	%	n	N	L	U	%	n	N	L	U	%	n	N	L	U	%	p value
Body part
Head	430	14774	11712.8	18600.8	4.65442	19	740	366.86	1471.86	1.67421	122	4274	2570.63	7038.62	2.09491	181	4738	3334.63	6684.41	6.25173	37	1393	2623.97	8346.47	3.49315	<10-4
Face	1030	46794	40502.7	53866	14.742	57	2662	1922.7	3664.18	6.02262	212	10837	8487.15	13771.2	5.31179	130	4443	3577.15	5502.14	5.86248	20	1003	482.524	2065.68	2.51517
Neck	280	12450	9903.47	15585.3	6	6	392	194	787	0.9	12	510	285.625	918.081	0.249978	12	261	68.2083	992.81	0.344386	6	75	31.9024	175.463	0.188074
Upper trunk	604	30073	24726.9	36439.7	9.47423	24	862	508.3	1449.76	1.95023	32	1966	1264.91	3060.27	0.96364	58	2236	1568.79	3183.05	2.95037	13	674	287.122	1559.23	1.69015
Lower trunk	863	38100	34313	42248.5	12.0031	56	2833	2050.88	3889.6	6.4095	56	1965	1183.3	3264.29	0.96315	176	6323	4433.54	8912.55	8.34312	14	534	267.183	1068.73	1.33908
Shoulder	623	28996	26123.6	32154.5	9.13493	95	6086	4517.24	8093.02	13.7692	397	25128	21401.5	29399	12.3166	125	3705	2660.12	5115.62	4.8887	40	2252	1543.28	3254.04	5.64722
Upper arm	301	12365	10792.2	14156.9	3.89548	19	1973	4.83	2134.86	4.4638	84	4715	2631.83	8385.14	2.31107	107	2846	2167.51	3721.14	3.75526	39	1587	1016.89	2456.48	3.97964
Elbow	114	5251	4094.71	6697.54	1.65428	20	1224	693.94	2134.86	2.76923	279	17073	13689.6	21177.1	8.36838	32	1161	757.87	1780.99	1.53193	271	411	877.316	2245.13	1.03064
Lower arm	439	18870	16696.2	21298.8	5.94482	79	4214	3076.32	5710.64	9.53394	739	39765	31949.2	48943.9	19.4909	100	2490	1887.1	3274	3.28552	92	5305	3908.04	7102.27	13.3031
Wrist	367	20938	17077.1	25615.7	6.59633	89	5565	4053.14	7536.1	12.5905	632	42784	36968.1	49249.9	20.9707	59	2904	2175.09	3857.56	3.83179	73	4369	2871.22	6512.08	10.9559
Hand	236	12949	10125.7	16505.8	4.07947	30	2194	1498.38	3186.82	4.9638	140	6812	6467.37	11425	3.33892	25	810	401.671	1621.84	1.06878	35	1297	737.743	2257.09	3.25242
Finger	289	12978	9966.96	16823.2	4.0886	20	1392	777.92	2466.36	3.14932	198	10993	8609.56	13995.6	5.38825	35	986	613.875	1568.79	1.30101	202	8128	6057.47	10679.3	20.3822
Pubic	3	351	95.2257	1110.97	0.110579	0	0	0	0	0	1	120	20.4018	897.679	0.0588183	2	47	15.1574	189.468	0.0620159	0	0	0	0	0
Upper leg	710	25421	20124.4	31964.1	8.00866	77	3234	2112.76	4879.68	7.31674	121	3229	1836.16	5630.9	1.5827	277	6662	5244.46	8419.94	8.79043	41	1504	945.109	2376.73	3.7715
Knee	81	3492	2729.8	4443.87	1.10012	24	1520	817.7	2784.6	3.43891	43	2459	1774.96	3427.5	1.20529	45	1123	591.139	2129.61	1.48178	8	672	247.244	1786.53	1.68514
Lower leg	432	16069	14315.6	18029.4	5.06239	87	3911	2881.84	5259.8	8.84842	323	13809	11445.4	16627.5	6.76852	756	22149	19969.9	24456.5	29.2253	89	4597	3441.47	6077.41	11.5277
Ankle	244	10788	9395.6	12347.6	3.39866	63	3723	2563.6	5339.36	8.42308	161	8176	6344.96	10486.5	4.00749	173	5183	4281.97	6260.01	6.8389	55	2544	1627.02	3927.98	6.37946
Foot	115	4811	3872.51	5967.48	1.51566	44	2071	1352.52	3147.04	4.68552	84	4843	3447.9	6773.4	2.37381	174	5868	4054.6	8389.62	7.74275	28	1990	1439.6	2739.62	4.99022
Toe	40	1949	1301.42	2952	0.614015	7	505	203.32	1233.18	1.14253	49	2768	1978.97	3855.94	1.35674	42	1855	909.444	3736.3	2.44765	8	541	231.292	1260.14	1.35664
Anatomic area
Head/neck	1740	74017	66340.6	82275	23.3184	82	3793	2846.48	5021.12	8.58145	346	15261	11792.2	20544.6	7.48022	323	9442	7601.44	11656	12.4586	63	2472	1487.45	4035.65	6.19891	<10-4
Trunk	1467	68173	60182.6	76910.6	21.4773	80	3695	2652	5096.26	8.35973	88	3931	2978.66	5182.06	1.92679	234	8560	6275.16	11534.8	11.2948	27	1208	669.95	2153.41	3.02924
Upper extremity	2369	112348	100781	124492	35.3942	352	21748	19602.7	23898.9	49.2036	2469	149060	140324	156992	73.0622	483	14896	13217.3	16733.8	19.6551	508	24349	21857.1	26702.3	61.0587
Lower extremity	1625	62880	56913.2	69292.6	19.8098	302	14963	13083.2	16964	33.8529	782	35406	30929.1	40375.2	17.3544	1469	42889	38901.5	46768.2	56.5915	229	11848	10196.8	13646.3	29.7106

## Sheet: table 9
	All					Head					Upper trunk					Lower trunk
Parameter	n	N	L	U	%	n	N	L	U	%	n	N	L	U	%	n	N	L	U	%	p value
Sex
Male	12424	515169	493822	536466	52.6725	11428	477121	488345	497854	52.2112	753	30064	27721.3	32324.7	59.4962	231	7624	6758.59	8456.54	57.3837	0.0006
Female	10672	462891	441594	484238	47.3275	9949	436708	415975	457554	47.7888	545	20467	18206.3	22809.7	40.5038	175	5662	4829.46	6527.41	42.6163
Mechanism
MV occupant	17776	775897	741593	806215	79.3167	16456	726233	694169	754766	79.4582	996	39485	36650.9	41877.4	78.117	311	9875	8763.45	10790.9	74.3264	<10-4
Motorcycle	446	21812	17608.1	26994.5	2.23013	382	19083	15080.7	24129.1	2.0879	51	2275	1430.45	3573.6	4.50085	12	433	208.59	884.848	3.25907
Bicycle	3138	91106	75323.4	108565	9.31497	2017	86551	72295.9	103280	9.46967	84	3068	2127.99	4382.34	6.06972	36	1399	846.318	2247.99	10.5299
Pedestrian	2180	66433	47639.6	91839.8	6.79232	1981	59982	42134.5	84726	6.56272	158	5134	3983.02	6570.98	10.1571	41	1318	830.375	2043.39	9.92022
Other transport	570	22977	18292.8	29048.4	2.34924	553	22131	17548.4	27876.4	2.42139	11	585	283.058	1192.89	1.15736	6	261	74.4016	883.519	1.96447
Race
White	8321	435385	372166	493467	61.6638	7623	404094	345530	458173	61.1292	526	24127	19585.6	27851.5	68.4182	159	7100	5829.7	8033.44	75.1323	0.31
Black	5205	119533	72653.9	187742	16.9295	4951	113314	68220.3	179276	17.1415	200	5125	2817.59	8808.95	14.5332	49	863	463.995	1546.02	9.13228
Asian	321	12520	7272.45	21464.3	1.77321	303	12031	6941.01	20756.9	1.81999	13	395	151.635	1022.66	1.12012	78	5	4.95	17.955	0.0529101
Nat Am	87	5911	2683.04	12850.3	0.837177	80	5447	2445.88	12163.3	0.823993	5	431	165.741	1100.24	1.22221	22	2	1.53	7.56	0.021164
Other	2883	132714	69970.8	231306	18.7963	2674	126163	66303.2	220129	19.0853	140	5184	2634.22	9486.02	14.7005	613	68	24.87	744.66	0.719577
White	7944	419264	347524	485771	59.3805	7288	389457	323121	451232	58.915	503	22890	17691.9	27248.5	64.9104	151	6886	5552.82	7890.75	72.8677	0.27
Black	5205	119533	72653.9	187742	16.9295	4951	113314	68220.3	179276	17.1415	200	5125	2817.59	27248.5	14.5332	49	863	464.94	1546.02	9.13228
Hispanic	2862	139713	68699.9	254748	19.7876	2642	132158	64518.4	241944	19.9922	147	6078	2997.44	11221	17.2357	71	1445	824.04	2405.03	15.291
Asian	315	12289	7131.24	21181.9	1.7405	300	11967	6874.91	20690.8	1.8103	11	257	81.1072	811.072	0.728789	4	65	14.175	292.005	0.687831
Nat Am	86	5905	2683.04	12779.7	0.836328	79	5441	2445.88	12163.3	0.823086	5	431	165.741	1100.24	1.22221	2	32	7.56	144.585	0.338624
Other	396	9360	6001.54	14474.3	1.32566	371	8712	5552.81	13683.7	1.31791	18	482	236.269	973.286	1.36683	6	159	47.25	518.805	1.68254
White	8312	435385	372166	493467	61.6638	7623	404094	345530	458173	61.1292	526	24127	19585.6	27851.5	68.4182	159	7100	5829.7	8033.44	75.1323	0.21
Black	5205	119533	72653.9	187742	16.9295	4951	113314	68220.3	179276	17.1415	200	5125	2817.59	8808.95	14.5332	49	863	463.995	1546.02	9.13228
Other	3291	151145	84374.5	249593	21.4067	3057	143641	79986.9	237317	21.7293	158	6011	3201.97	10476.9	17.0457	75	1486	819.315	2536.38	15.7249
ED Disposition
Discharged	17888	804088	728972	859465	82.8165	17494	783601	710311	832384	86.4011	263	14452	9962.37	19960	28.723	123	5816	4040.21	7718.32	43.848	<10-4
Not discharged	5042	166840	111462	241955	17.1836	3720	123333	74550	196623	13.5989	1033	35873	30355	40352.6	71.2968	282	7449	5545.68	9223.79	56.1595
Age group (yrs)
< 1.5	909	30277	24357.8	37563.9	3.09509	863	28767	23306.5	35371.1	3.14744	36	1212	601.497	2436.32	2.39782	9	286	103.631	771.917	2.15264	<10-4
1.5 to 3	1877	58949	52237.3	66421.5	6.02611	1800	56713	50177.6	64070.1	6.20505	58	1982	1410.23	2769.92	3.92118	17	223	103.631	475.639	1.67846
4 to 6	2901	96794	85594.8	108974	9.89485	2728	92258	81161.5	104651	10.0941	108	2842	2087.55	3846.55	5.6226	64	1598	1011.06	2457.91	12.0277
7 to 12	5950	205999	187624	225579	21.0584	5583	194537	176398	213963	21.2846	222	7244	5458.97	9492.54	14.3315	142	4164	3453.03	4947.71	31.3413
13 to 15	3466	150288	140865	160233	15.3633	3211	140834	131887	150258	15.4089	201	7475	6009.92	9219.59	14.7885	52	1929	1320.63	2752.86	14.519
16 to 18	8007	436009	403225	469255	44.5714	7204	400872	369431	432861	43.86	675	29786	26425.4	32986.3	58.9285	122	5086	3734.69	6588.53	38.2809

## Sheet: table 10
	Small					Medium					Large					Very large					Children's
Parameter	n	N	L	U	%	n	N	L	U	%	n	N	L	U	%	n	N	L	U	%	n	N	L	U	%	p value	p value^
All	167464	8188810	7.58476e+06	8.76816e+06	100.011	123331	6125656	5.76083e+06	5.76083e+06	74.8052	3386	198922	173603	227649	2.42919	19616	1081362	863919	1.34296e+06	13.2054	15471	521529	343111	783669	6.3688
Age (yrs)
Average (95%CI)	13.0 [12.8, 13.2]					13.3 [13.0, 13.5]					15.1 [14.9, 15.3]					12.1 [11.7, 12.4]					12.1 [11.7, 12.5]					<10-4	<10-4
Median	14.3					15.1					15.7					11.9					12.8
Age group (yrs)
< 1.5	3504	139608	113824	171965	1.70486	3004	120281	99848.2	144565	1.96356	59	2584	1094.07	5987.55	1.299	35	1211	648.817	2270.86	0.111988	240	8837	5736.82	14759.3	1.69444	0.0004	<10-4
1.5 to 3	9121	349981	311994	392244	4.27389	7156	287682	252990	326497	4.69635	26	1063	636.55	1790.3	0.53438	282	13324	9624.12	18491.3	1.23215	1033	24672	21643.5	28110.4	4.73071
4 to 6	16288	650640	607610	696868	7.94548	11837	484262	447785	523744	7.90547	74	3428	2267.71	5152.08	1.72329	1671	81944	68774.6	97430.7	7.57785	1851	47499	41774.5	53926.1	9.10764
7 to 12	44832	1919807	1.80727e+06	2.03246e+06	23.4443	28935	1214580	1.12896e+06	1.30476e+06	19.8278	519	26157	22100.2	30813	13.1494	8494	454075	417081	491912	41.991	5200	149145	124854	176068	28.5976
13 to 15	29694	1464124	1.40274e+06	1.52803e+06	17.8796	18713	912882	874744	952540	14.9026	775	48248	41753.7	55399.8	24.2547	5448	310420	286128	335871	28.7064	3624	133392	124385	142795	25.5771
16 to 18	64025	3664649	3.47861e+06	3.85284e+06	44.7519	53686	3105970	2.93909e+06	3.27294e+06	50.7043	1933	117441	108830	125798	59.0387	3686	220387	187508	257256	20.3805	3523	157983	137684	179875	30.2923
Sex
Male	85620	4136884	4.02683e+06	4.24709e+06	50.5241	55423	2700877	3.51918e+06	2.76969e+06	44.0965	2776	163884	169355	174626	82.3898	15075	818486	796956	838912	75.6911	9361	312928	306180	319581	60.0141	0.008	0.13
Female	81794	4051064	3.94086e+06	4.16112e+06	49.4759	67871	3424041	3.35523e+06	3.49243e+06	55.9034	609	35028	30970.8	39484.2	17.6097	4540	262866	242439	284395	24.309	6099	208496	201843	215244	39.9859
ED Disposition
Discharged	139102	7024184	6.76799e+06	7.19734e+06	93.4172	104193	5295720	5.10287e+06	5.4212e+06	93.9929	2466	154708	157347	181357	86.2061	16325	942136	917335	958395	95.4527	11420	409227	376999	433098	84.4725	<10-4	<10-4
Not discharged	15195	494971	321820	751164	6.5828	9721	338452	212972	531302	6.00713	621	24755	17564.8	41574.7	13.7939	1563	44883	28623.6	69683.5	4.54733	2945	75224	51351.7	107451	15.5277
Body part
Head	39399	1757524	1.50428e+06	2.04065e+06	21.4625	30120	1389991	1.20002e+06	1.60063e+06	22.6913	699	34292	26396.8	43961.5	17.239	3960	180476	151823	213245	16.6897	3541	106016	83392.5	132886	20.3279	<10-4	<10-4
Ear	391	17781	15558.7	20472	0.217138	321	14258	12251.3	16539.3	0.232759	3	116	19.8921	477.41	0.0583146	31	2014	1405.77	3027.81	0.186247	21	751	417.223	1303.82	0.144
Eye	503	21103	18015.4	24566.4	0.257705	468	19437	16539.3	22664.9	0.317305	6	360	119.353	1054.28	0.180976	14	785	432.545	1405.77	0.0725936	7	164	52.1529	573.682	0.031446
Face	16758	805610	751733	863101	9.83794	12870	614594	565398	667697	10.0331	198	9822	7877.27	12193.9	4.93764	2169	127857	116571	140036	11.8237	1102	32735	27380.3	39062.5	6.27674
Mouth	2786	115613	105636	126108	1.41184	1924	79517	72282.8	87596.9	1.2981	24	748	278.489	2068.78	0.376029	548	26713	24006.2	29737.5	2.47031	217	6363	3963.62	10222	1.22007
Neck	26532	1439640	1.32741e+06	1.55915e+06	17.5806	25960	1413478	1.30231e+06	1.53141e+06	23.0747	48	3114	2168.24	4475.72	1.56545	247	13030	11138	15247.2	1.20496	199	6727	5423.9	8344.46	1.28986
Upper trunk	12161	629253	595326	664931	7.6843	10536	552129	521906	584388	9.01338	169	9325	7757.92	11199.3	4.68779	634	35177	32224.6	38388.4	3.25303	684	25061	19974.6	31343.9	4.80529
Lower trunk	13644	678966	616617	746819	8.29139	11115	558709	499854	623592	9.1208	222	13347	10940.7	16232	6.7097	891	49346	44119.6	55257.6	4.56332	1232	49388	43547.7	55907.9	9.46985
Shoulder	7617	412168	391425	434007	5.03331	5862	312208	297707	327723	5.09673	236	16278	13864.8	19076.5	8.18315	948	59795	53743.7	66503.8	5.5296	446	16668	13716.2	20235.3	3.19599
Upper arm	1313	61277	55683.9	67148.2	0.748302	872	42408	37979.1	47780.1	0.692301	43	2209	1432.23	2327.38	1.11049	152	7692	5298.67	11138	0.711325	185	6085	4798.07	7666.48	1.16676
Elbow	3485	184255	162957	208815	2.25008	1519	78980	72895.3	85759.2	1.28933	128	8219	6663.85	10105.2	4.13179	1114	68851	60231.9	78615	6.36706	587	20769	18566.4	23260.2	3.98233
Lower arm	4567	221323	206358	237475	2.70275	2547	122906	113937	132927	2.00641	159	10184	8076.19	12790.6	5.11962	1217	66475	58069.1	76019.7	6.14734	448	12657	10430.6	15333	2.4269
Wrist	3250	199714	173603	230106	2.43886	1498	86381	79021	94947.7	1.41015	165	10899	8653.06	13685.8	5.47906	1222	83450	74830.3	92889	7.71712	190	9228	7875.09	10795.7	1.76941
Hand	2863	158581	139210	180973	1.93656	1697	95814	85759.2	106586	1.56414	106	7548	6047.2	9408.96	3.79447	569	35699	29521.2	43146.3	3.3013	182	5118	4015.77	6519.11	0.981345
Finger	3031	146873	122832	176059	1.79358	1041	52655	46555	60031.4	0.859581	56	3902	2844.57	5331.08	1.96158	502	29856	25195.7	35360.5	2.76096	90	2223	1564.59	3181.33	0.426247
Pubic	177	9277	6551.05	13102.1	0.113289	23	1159	612.566	1837.7	0.0189204	5	166	39.7842	616.655	0.0834502	141	7587	5406.81	10705.5	0.701615	4	92	52.1529	260.764	0.0176404
Upper leg	2819	113571	98265.7	131840	1.3869	1501	63060	52068.1	75958.1	1.02944	127	5732	4296.69	7618.67	2.88155	474	20364	17085.5	24222.5	1.88318	640	21040	18305.7	24146.8	4.03429
Knee	8411	435259	385693	491329	5.31529	4762	274421	221749	276880	4.47986	316	20648	16808.8	25223.2	10.38	1647	98383	90077.5	107379	9.09806	1426	54580	44121.4	67172.9	10.4654
Lower leg	6478	268211	235838	304624	3.27534	2621	114946	107812	123126	1.87647	325	17510	14939	20469	8.80249	1423	67115	60123.7	74830.3	6.20652	1853	56488	51735.7	61592.6	10.8312
Ankle	3719	180983	158044	207177	2.21013	1319	64580	60031.4	69832.5	1.05425	206	13230	10324	16888.4	6.65088	901	51603	45957.9	57961	4.77204	858	31384	26389.4	37289.3	6.01769
Foot	2681	123186	101541	149036	1.50432	725	34740	31240.9	38591.6	0.567123	110	6718	5132.16	8772.42	3.37722	472	27740	24006.2	32116.5	2.56528	1185	44694	37028.6	53769.6	8.5698
Toe	467	23853	19653.1	29479.7	0.291288	134	6380	4900.53	7963.35	0.104152	16	1148	556.979	2387.05	0.577114	178	10670	8542.76	13300.8	0.986719	110	4231	2868.41	6206.2	0.811268
25-50%	16	921	818.881	1637.76	0.0112471	10	679	612.566	1225.13	0.0110845	0	0	0	0	0	4	110	0	540.681	0.0101724	1	9	0	52.1529	0.0017257
All body	248	13889	9007.69	21290.9	0.16961	297	11925	7350.79	18989.5	0.194673	4	414	99.4605	1710.72	0.208123	12	376	108.136	865.09	0.034771	21	994	573.682	1668.89	0.190593
Internal	9	464	0	818.881	0.00566627	8	485	0	1225.13	0.00791752	0	0	0	0	0	0	0	0	0	0	0	0	0	0	0
Unk/NS	4139	169515	94171.3	302167	2.07008	3671	146542	77795.8	273204	2.39227	46	2990	1849.97	4833.78	1.50311	146	10194	5514.95	18923.8	0.9427	242	8058	5423.9	11995.2	1.54507
Diagnosis
Contusion	52326	2632579	2.43089e+06	2.84207e+06	35.6621	37584	1926299	1.77447e+06	2.08421e+06	34.6403	898	56450	50323.1	62921	32.9795	5769	333354	310594	356947	34.5918	6399	236557	208527	264579	50.3909	<10-4	0.016
Fracture	15043	618590	596466	778063	8.3797	7505	317685	247458	406499	5.71288	816	44200	39471.1	49279	25.8227	3685	204018	190423	218273	21.1707	2510	75810	66895.8	85673.5	16.1489
Laceration	10961	549886	505667	597942	7.44901	6540	308304	268033	354227	5.54418	313	19026	14977.1	24014.7	11.1155	2895	174187	163054	185894	18.0752	616	19002	16008	22533.3	4.04777
Strain/sprain	38134	2065410	1.83148e+06	2.31647e+06	27.979	34528	1873194	1.64657e+06	2.11424e+06	33.6853	270	18565	15182.5	22594	10.8461	1647	104213	92898.7	116702	10.8141	1056	40888	34973.6	47695.5	8.70988
Internal organ	23114	978391	746321	1.26897e+06	13.2537	17779	776055	597792	997062	13.9557	446	21812	14480.7	32110.9	12.7431	2138	91106	66975.7	122773	9.45398	2181	66439	46709.7	92715.2	14.1527
Concussion	7011	303003	250988	365409	4.10462	5281	232330	190737	282492	4.17795	146	7975	6162.01	10287.1	4.65919	855	38849	30934.1	48665.8	4.03132	547	14143	9717.49	20514.7	3.01271
Unknown	4543	171147	120327	242130	2.31843	3244	126993	90085.9	177948	2.28369	62	3138	1780.14	5494.46	1.8333	401	17953	10600.5	30163.2	1.86296	640	16595	12064.7	22768	3.53503
Anatomic area
Head/neck	86369	4157272	3.95879e+06	4.35499e+06	51.9398	71663	3531275	3.43466e+06	3.62676e+06	59.1895	948	48452	40687.1	57149.6	24.7815	6969	350875	320669	382447	32.7712	5087	152758	133139	173931	29.8084	<10-4	0.0009
Trunk	25805	1308219	1.22702e+06	1.3935e+06	16.3445	21651	1110838	1.03392e+06	1.19202e+06	18.6193	391	22672	19610.4	26140.6	11.5959	1525	84523	78480.8	91007.8	7.89433	1916	74449	64058.4	86248.2	14.5276
Upper extremity	26162	1384191	1.29985e+06	1.47274e+06	17.2937	15036	791353	760075	823912	13.2643	892	59239	53806.3	64970.3	30.2986	5724	351819	329984	374310	32.8594	2128	72749	68209.4	77536.3	14.1958
Lower extremity	24752	1154339	1.02852e+06	1.29265e+06	14.422	11085	532588	502938	563792	8.92697	1105	65154	57110.5	73729.5	33.324	5236	283436	267670	299790	26.4725	6076	212511	187665	238195	41.4682
Mechanism
MV occupant	11450	1373309	1.04687e+06	1.76664e+06	56.8737	11358	1444701	1.0628e+06	1.91182e+06	80.5308	21278	1873456	1.24963e+06	2.64077e+06	98.4094	52782	1228495	891896	1.65209e+06	99.073	26463	205698	132314	317309	48.8146	0.0001	0.0006
Motorcycle	1708	119696	105706	130538	4.95704	519	20732	11353.1	35892.5	1.15565	21	1092	354.303	3281.16	0.0573609	9	975	261.877	3681.68	0.0786297	257	11550	6870.41	19009.2	2.74095
Bicycle	9199	607581	552178	656382	25.1621	3902	125172	86410.9	177249	6.97736	31	16580	6214.77	43162.9	0.870919	68	6126	2468.88	15324.1	0.494036	1954	95881	68107.1	133064	22.7537
Pedestrian	3506	167385	102838	242084	6.93202	7056	163404	111184	222752	9.10849	277	9653	4854.46	18949.4	0.507055	34	2289	510.996	10049.6	0.184598	1897	83099	44669.6	142227	19.7204
Other transport	2444	146694	124705	165586	6.07513	1517	39965	26697.7	57841.4	2.22774	78	2956	1648.27	5291.82	0.155274	22	2105	520.507	8306.43	0.169759	613	25158	16504.4	37498.2	5.9703
^ childrens hospitals excluded
n = actual number of ED visits, N = estimated number of ED visits, L and U are the 95% confidence intervals of N
